# Supplementary material for: Functional Study of Opsin Genes in Pardosa astrigera (Araneae: Lycosidae)
Source: Insects. 2025 Jun 5;16(6):595. doi: 10.3390/insects16060595 (PMC12193414; doi:10.3390/insects16060595)
Supplement: Supplementary file 1 [file insects-16-00595-s001.zip]

Archive with 3 entries (3 files):
- Organizational Quantification.xlsx
- supplement.pdf
- Video S1-Spider choice behavior video.mp4
