# Supplementary material for: Functional Study of Opsin Genes in Pardosa astrigera (Araneae: Lycosidae)
Source: Insects. 2025 Jun 5;16(6):595. doi: 10.3390/insects16060595 (PMC12193414; doi:10.3390/insects16060595)
Supplement: Supplementary file 1 [file insects-16-00595-s001.zip › Organizational Quantification.xlsx]

## Sheet: Sheet1
PastRH1											Test for Homogeneity of Variance							Robust Test of Equality of Means
Female													Levene Statistic	df1	df2	Significance (p-value)		VAR00002
			β-actin			PastRH1					VAR00002	Based on Mean	14.3326	2	6	0.00518528			Statisticaa	df1	df2	Sig
Ce			18.62			31.29	12.67	0.000153444	0.712311			Based on Median	1.46887	2	6	0.302532		Welch	59.3186	2	2.6923	0.00593854
			18.7			30.54	11.84	0.000272775	1.26627			Based on Median (adjusted df)	1.46887	2	2.00001	0.405043		a. Asymptotically F distributed.
			19.61			31.76	12.15	0.000220032	1.02142			Based on Trimmed Mean	11.9992	2	6	0.00800131
	AV		18.9767			31.1967	12.22	0.000215417	1
											Multiple Comparisons
											Dependent Variable:	VAR00002
Le			20.09			29.58	9.49	-2.73	6.63456		(I) VAR00001			Mean Difference (I-J)	Std. Error	Significance (p-value)	95% Confidence Interval
			21.48			30.385	8.905	-3.315	9.95209								Lower Bound	Upper Bound
			20.47			29.0767	8.60667	-3.61333	12.2383		Tamhane's T2	Ce	Le	-8.60831	1.63464	0.0953238	-20.6694	3.45278
	AV		20.68			29.6806			9.60831				Ab	-7687.07042*	700.901	0.0244324	-13001.6	-2372.55
												Le	Ce	8.60831	1.63464	0.0953238	-3.45278	20.6694
													Ab	-7678.46211*	700.903	0.0244854	-12992.9	-2364.01
Ab			19.16			18.37	-0.79	-13.01	8248.98			Ab	Ce	7687.07042*	700.901	0.0244324	2372.55	13001.6
			19.83			18.9933	-0.83667	-13.0567	8520.19				Le	7678.46211*	700.903	0.0244854	2364.01	12992.9
			18.56			18.16	-0.4	-12.62	6295.04		* The mean difference is significant at the 0.05 level.
	AV		19.1833			18.5078			7688.07
Male											Test for Homogeneity of Variance							Robust Test of Equality of Means
			β-actin			PastRH1							Levene Statistic	df1	df2	Significance (p-value)		VAR00002
Ce			17.86			30.2867	12.4267	0.000181635	1.20652		VAR00002	Based on Mean	11.0118	2	6	0.00981487			Statisticaa	df1	df2	Sig
			17.82			31.3	13.48	8.75217e-05	0.581368			Based on Median	2.10735	2	6	0.202665		Welch	67.0223	2	2.67499	0.00518654
			17.92			30.34	12.42	0.000182477	1.21211			Based on Median (adjusted df)	2.10735	2	2.00013	0.321808		a. Asymptotically F distributed.
	AV		17.8667			30.6422	12.7756	0.000150544	1			Based on Trimmed Mean	9.86159	2	6	0.0126905
											Multiple Comparisons
Le			19.89			29.56	9.67	-3.10556	8.60728		Dependent Variable:	VAR00002
			19.26			29.02	9.76	-3.01556	8.08673		(I) VAR00001			Mean Difference (I-J)	Std. Error	Significance (p-value)	95% Confidence Interval
			19.5			27.9857	8.48569	-4.28987	19.5605								Lower Bound	Upper Bound
	AV		19.55			28.8552			12.0848		Tamhane's T2	Ce	Le	-11.0848	3.74669	0.263822	-39.2412	17.0716
													Ab	-10285.42665*	816.459	0.0186102	-16476.2	-4094.7
												Le	Ce	11.0848	3.74669	0.263822	-17.0716	39.2412
Ab			19.36			18.66	-0.7	-13.4756	11390.6				Ab	-10274.34182*	816.468	0.0186472	-16464.8	-4083.93
			19.08			18.46	-0.62	-13.3956	10776.2			Ab	Ce	10285.42665*	816.459	0.0186102	4094.7	16476.2
			19.51			19.2	-0.31	-13.0856	8692.51				Le	10274.34182*	816.468	0.0186472	4083.93	16464.8
	AV		19.3167			18.7733			10286.4		* The mean difference is significant at the 0.05 level.
PastRH2
Female											Test for Homogeneity of Variance							Robust Test of Equality of Means
			β-actin			PastRH2							Levene Statistic	df1	df2	Significance (p-value)		VAR00002
Ce			18.62			27.195	8.575	0.00262221	0.781658		VAR00002	Based on Mean	5.5373	2	6	0.0433912			Statisticaa	df1	df2	Sig
			18.7			27.03	8.33	0.00310756	0.926338			Based on Median	3.65347	2	6	0.0916683		Welch	30.5119	2	2.70348	0.0139595
			19.61			27.46	7.85	0.00433426	1.292			Based on Median (adjusted df)	3.65347	2	2.00035	0.214865		a. Asymptotically F distributed.
	AV		18.9767			27.2283	8.25167	0.00335468	1			Based on Trimmed Mean	5.41453	2	6	0.0453183
											Multiple Comparisons
Le			20.09			27.1567	7.06667	-1.185	2.27363		Dependent Variable:	VAR00002
			21.48			27.0033	5.52333	-2.72834	6.62691		(I) VAR00001			Mean Difference (I-J)	Std. Error	Significance (p-value)	95% Confidence Interval
			20.47			26.8467	6.37667	-1.875	3.66801								Lower Bound	Upper Bound
	AV		20.68			27.0022			4.18952		Tamhane's T2	Ce	Le	-3.18952	1.2924	0.339157	-12.6147	6.23568
													Ab	-1291.02281*	154.322	0.0413835	-2461.15	-120.896
												Le	Ce	3.18952	1.2924	0.339157	-6.23568	12.6147
Ab			19.16			17.0433	-2.11667	-10.3683	1321.84				Ab	-1287.83329*	154.327	0.0415677	-2457.77	-117.896
			19.53			17.19	-2.34	-10.5917	1543.15			Ab	Ce	1291.02281*	154.322	0.0413835	120.896	2461.15
			18.76			17.03	-1.73	-9.98167	1011.07				Le	1287.83329*	154.327	0.0415677	117.896	2457.77
	AV		19.15			17.0878			1292.02		* The mean difference is significant at the 0.05 level.
Male											Test for Homogeneity of Variance							Robust Test of Equality of Means
			β-actin			PastRH2							Levene Statistic	df1	df2	Significance (p-value)		VAR00002
Ce			17.86			27.05	9.19	0.00171212	0.960085		VAR00002	Based on Mean	6.06408	2	6	0.0362571			Statisticaa	df1	df2	Sig
			17.82			27.0333	9.21333	0.00168466	0.944684			Based on Median	3.51667	2	6	0.0975631		Welch	29.2303	2	2.68833	0.0150001
			17.92			26.92	9	0.00195312	1.09523			Based on Median (adjusted df)	3.51667	2	2.00004	0.221398		a. Asymptotically F distributed.
	AV		17.8667			27.0011	9.13444	0.0017833	1			Based on Trimmed Mean	5.88714	2	6	0.038466
											Multiple Comparisons
Le			19.89			27.0933	7.20333	-1.93111	3.81349		Dependent Variable:	VAR00002
			19.26			27.3833	8.12333	-1.01111	2.01547		(I) VAR00001			Mean Difference (I-J)	Std. Error	Significance (p-value)	95% Confidence Interval
			19.5			27.2467	7.74667	-1.38777	2.61674								Lower Bound	Upper Bound
	AV		19.55			27.2411			2.81523		Tamhane's T2	Ce	Le	-1.81523	0.530608	0.206333	-5.7467	2.11623
													Ab	-1363.09029*	174.161	0.0470496	-2683.65	-42.5314
												Le	Ce	1.81523	0.530608	0.206333	-2.11623	5.7467
Ab			19.36			18.41	-0.95	-10.0844	1085.73				Ab	-1361.27505*	174.162	0.0471681	-2681.81	-40.7447
			19.08			17.846	-1.234	-10.3684	1321.94			Ab	Ce	1363.09029*	174.161	0.0470496	42.5314	2683.65
			19.37			17.7862	-1.58375	-10.7182	1684.6				Le	1361.27505*	174.162	0.0471681	40.7447	2681.81
	AV		19.27			18.0141			1364.09		* The mean difference is significant at the 0.05 level.
PastRH3
Female
			β-actin			PastRH3					Test for Homogeneity of Variance							ANOVA
Ce			18.62			28.34	9.72	0.00118574	0.654999				Levene Statistic	df1	df2	Significance (p-value)		VAR00002
			18.7			27.5766	8.87663	0.00212749	1.17522		VAR00002	Based on Mean	2.29702	2	6	0.181664			Sum of Squares	df	Mean Square	F	Sig
			19.61			28.4933	8.88333	0.00211764	1.16978			Based on Median	1.60877	2	6	0.27581		Between Groups	32.1532	2	16.0766	11.6783	0.00853769
	AV		18.9767			28.1367	9.15999	0.00181029	1			Based on Median (adjusted df)	1.60877	2	3.54285	0.31835		Within Groups	8.25975	6	1.37662
												Based on Trimmed Mean	2.25949	2	6	0.185581		Total	40.4129	8
Le			20.09			30.24	10.15	0.990013	0.503473		Multiple Comparisons
			21.48			29.6467	8.16667	-0.993317	1.99076		Dependent Variable:	VAR00002
			20.47			29.9567	9.48667	0.326683	0.797367		(I) VAR00001			Mean Difference (I-J)	Std. Error	Significance (p-value)	95% Confidence Interval
	AV		20.68			29.9478			1.0972								Lower Bound	Upper Bound
											Tukey's HSD	Ce	Le	-0.097199	0.957993	0.994346	-3.03658	2.84219
													Ab	-4.05728*	0.957993	0.0129296	-6.99666	-1.11789
Ab			19.16			26.0167	6.85667	-2.30332	4.93591			Le	Ce	0.097199	0.957993	0.994346	-2.84219	3.03658
			19.83			26.19	6.36	-2.79999	6.96434				Ab	-3.96008*	0.957993	0.0144394	-6.89946	-1.02069
			18.56			26.01	7.45	-1.70999	3.27158			Ab	Ce	4.05728*	0.957993	0.0129296	1.11789	6.99666
	AV		19.1833			26.0722			5.05728				Le	3.96008*	0.957993	0.0144394	1.02069	6.89946
											* The mean difference is significant at the 0.05 level.
Male			β-actin			PastRH3					Test for Homogeneity of Variance							ANOVA
Ce			17.86			29.76	11.9	0.000261663	0.900279				Levene Statistic	df1	df2	Significance (p-value)		VAR00002
			17.82			29.1433	11.3233	0.000390246	1.34268		VAR00002	Based on Mean	3.5988	2	6	0.0939655			Sum of Squares	df	Mean Square	F	Sig
			17.92			30.07	12.15	0.000220032	0.757042			Based on Median	3.11987	2	6	0.117798		Between Groups	1066.86	2	533.429	48.4451	0.000198304
	AV		17.8667			29.6578	11.7911	0.000290647	1			Based on Median (adjusted df)	3.11987	2	2.18653	0.228812		Within Groups	66.066	6	11.011
												Based on Trimmed Mean	3.57313	2	6	0.0950709		Total	1132.92	8
Le			19.89			30.355	10.465	-1.32611	2.50726		Multiple Comparisons
			19.26			31.105	11.845	0.05389	0.963335		Dependent Variable:	VAR00002
			19.5			30.1267	10.6267	-1.16444	2.24146		(I) VAR00001			Mean Difference (I-J)	Std. Error	Significance (p-value)	95% Confidence Interval
	AV		19.55			30.5289			1.90402								Lower Bound	Upper Bound
											Tukey's HSD	Ce	Le	-0.904018	2.70937	0.941066	-9.2171	7.40906
													Ab	-23.53482*	2.70937	0.000315683	-31.8479	-15.2217
Ab			19.36			26.52	7.16	-4.63111	24.7801			Le	Ce	0.904018	2.70937	0.941066	-7.40906	9.2171
			19.08			26.6433	7.56333	-4.22778	18.7365				Ab	-22.63081*	2.70937	0.000392662	-30.9439	-14.3177
			19.51			26.39	6.88	-4.91111	30.0879			Ab	Ce	23.53482*	2.70937	0.000315683	15.2217	31.8479
	AV		19.3167			26.5178			24.5348				Le	22.63081*	2.70937	0.000392662	14.3177	30.9439
											* The mean difference is significant at the 0.05 level.
